# Supplementary material for: The Effect of Short-Term and High-Intensity Functional Circuit Training on Plasma Lipidome Profiles of People Living with and Without HIV
Source: Metabolites. 2025 Dec 24;16(1):16. doi: 10.3390/metabo16010016 (PMC12844262; doi:10.3390/metabo16010016)
Supplement: Supplementary file 1 [file metabolites-16-00016-s001.zip]

Archive with 3 entries (3 files):
- 25-06-2025 Supplemental_file1_Internal_Standards.pdf
- Figures S1-S4.pdf
- Supplemental_file2_Lipid_Data.xlsx
